# Supplementary material for: Multi-omics analysis of the role of muskmelon mitochondria in Si-induced resistance mechanisms
Source: Front Plant Sci. 2026 Jun 12;17:1820516. doi: 10.3389/fpls.2026.1820516 (PMC13303629; doi:10.3389/fpls.2026.1820516)
Supplement: Supplementary file 1 [file Table1.xlsx]

## Sheet: 24hCK+C-24hSi+C
Accession	Description		cluster	bp	# Peptides	# PSMs	# Unique Peptides	# AAs	MW [kDa]	calc. pI	Score Sequest HT: Sequest HT	129C	130N	130C	128N	128C	129N	FC（7-6）	p value
1035397155	PREDICTED: histidine--tRNA ligase, cytoplasmic [Cucumis melo]		3	amino acid metabolic process	2	3	2	879	96.7	6.28	3.83	1.36504	1.25553	1.47677	1.06195	0.975664	0.897124	1.39616	0.0082475
659072069	PREDICTED: aspartate aminotransferase, mitochondrial [Cucumis melo]		3	amino acid metabolic process/TCA	1	1	1	428	47.9	7.97	2.19	1.05029	0.804571	0.926857	1.20686	1.31771	1.31314	0.724836	0.0115128
1035409157	PREDICTED: reticulon-like protein B8 isoform X1 [Cucumis melo]		2	apoptosis, cell division	1	1	1	297	33.3	8.92	2.17	1.2111	1.13578	1.11794	0.915758	0.821606	0.703667	1.41941	0.0072668
659095961	PREDICTED: small heat shock protein, chloroplastic-like isoform X1 [Cucumis melo]		2	defense and stress responses	1	2	1	213	23.9	5.87	4.81	0.538306	0.810484	0.706653	1.12903	1.02016	1.13105	0.626613	0.00949237
659121520	PREDICTED: chaperonin CPN60-2, mitochondrial [Cucumis melo]		2	defense and stress responses	10	20	10	575	61.1	5.87	47.19	0.828402	0.793886	0.811637	1.01874	1.04043	1.09961	0.770528	0.00076155
449458077	PREDICTED: DNA gyrase subunit A, chloroplastic/mitochondrial [Cucumis sativus]		5	DNA topological change	1	1	1	923	101.8	8.31	2.32	0.646766	0.8267	0.722222	1.04561	0.970978	0.974295	0.734128	0.00999724
1035389674	PREDICTED: adenylate kinase 4 [Cucumis melo]		1.5	energy homeostasis	4	4	4	215	23.5	7.88	8.57	0.927221	0.775047	0.758034	0.983932	0.988658	1.1465	0.788788	0.0442583
1035393474	PREDICTED: acyl carrier protein 1, mitochondrial-like isoform X1 [Cucumis melo]		3.5	fatty acid biosynthetic process	1	1	1	174	19.9	7.91	2.27	0.897614	0.994036	0.988072	1.35487	1.34791	1.25746	0.727159	0.00123897
659101988	PREDICTED: gamma aminobutyrate transaminase 1, mitochondrial-like isoform X1 [Cucumis melo]		3	GABA shunt	2	3	1	515	56.7	7.58	7.19	0.741935	0.914315	0.702621	1.04335	1.15827	1.1371	0.706522	0.0115574
659112615	PREDICTED: succinate-semialdehyde dehydrogenase, mitochondrial [Cucumis melo]		3	GABA shunt	1	1	1	541	57.9	7.37	2.36	0.839494	0.839494	0.850195	1.19553	0.955253	1.01362	0.799262	0.0431168
1035421294	PREDICTED: fructose-bisphosphate aldolase, cytoplasmic isozyme isoform X1 [Cucumis melo]		4	glycolytic process	9	31	4	358	38.4	7.34	80.03	0.755239	0.772003	0.761945	0.550712	0.534786	0.644593	1.32316	0.00574608
659110558	PREDICTED: ATP-dependent zinc metalloprotease FTSH 2, chloroplastic [Cucumis melo]		6	Miscellaneous and unclassified proteins	4	6	4	697	74.7	6.29	11.06	0.919388	0.919388	1.02551	1.32143	1.33061	1.3398	0.717536	0.000463826
449455581	PREDICTED: ATP-dependent zinc metalloprotease FTSH, chloroplastic [Cucumis sativus]		6	Miscellaneous and unclassified proteins	3	4	3	715	76.6	6.09	6.73	0.948211	0.94162	0.826742	1.1968	1.21563	1.24576	0.7426	0.00170405
700191886	hypothetical protein Csa_6G186365 [Cucumis sativus]		6	Miscellaneous and unclassified proteins	1	2	1	149	17.3	8.46	5.47	0.994146	0.908293	0.941463	1.14341	1.09171	1.2039	0.82695	0.00836545
449468335	PREDICTED: traB domain-containing protein [Cucumis sativus]		6	Miscellaneous and unclassified proteins	1	1	1	415	46.9	7.08	2.36	1.02279	1.12488	1.17245	0.845391	0.746283	0.927651	1.31786	0.0176242
659076994	PREDICTED: leghemoglobin reductase [Cucumis melo]		2	oxidoreductase	6	10	6	506	53.5	7.83	20.33	0.760766	0.779904	0.835407	1.06124	1.13589	1.10048	0.720546	0.000587766
659070645	PREDICTED: aldehyde dehydrogenase family 2 member B7, mitochondrial-like [Cucumis melo]		2	oxidoreductase	9	12	7	537	58.5	7.75	23.34	0.861004	0.791506	0.828185	1.05116	0.999035	1.09266	0.789312	0.00281372
449438895	PREDICTED: protein transport protein Sec61 subunit alpha-like [Cucumis sativus]		6	protein transport	5	9	5	476	52.3	8.79	24.48	1.12366	1.01461	1.08277	0.885102	0.827653	0.848101	1.25779	0.00361779
1035425257	PREDICTED: cytochrome b-c1 complex subunit 7-2 [Cucumis melo]		1	respiratory chain	1	3	1	122	14.7	9.61	5.59	0.770563	0.664069	0.719481	0.979221	0.930736	0.95671	0.751435	0.00215836
659075690	PREDICTED: ATP synthase subunit delta', mitochondrial [Cucumis melo]		1	respiratory chain	3	7	3	200	21.1	6.54	12.09	0.877589	0.912429	0.885122	1.23164	1.0904	1.14972	0.770545	0.00328559
1035403985	PREDICTED: LOW QUALITY PROTEIN: cytochrome c oxidase subunit 5b-2, mitochondrial [Cucumis melo]		1	respiratory chain	2	12	2	189	20.6	5.53	32.23	0.981973	1.00285	0.892789	1.28748	1.08729	1.16888	0.812048	0.0298374
1240947383	ATP synthase CF1 alpha subunit (chloroplast) [Cucumis melo var. makuwa]		1	respiratory chain	6	21	5	507	55.2	5.19	51.54	0.887706	0.938045	0.882865	1.11133	1.08616	1.07551	0.827566	0.000796486
659119981	PREDICTED: succinyl-CoA ligase [ADP-forming] subunit beta, mitochondrial [Cucumis melo]		4	TCA and glycolytic process	3	5	3	421	45.2	6.07	8.35	0.806484	0.762918	0.957447	1.25836	1.27254	1.21378	0.674784	0.00273631
659123417	PREDICTED: 2-oxoglutarate dehydrogenase, mitochondrial-like [Cucumis melo]		4	TCA and glycolytic process	15	45	9	1022	115.6	7.08	110.01	0.906034	0.89911	0.870425	1.18002	1.23937	1.15529	0.748478	0.000386981
