# Supplementary material for: Multi-omics analysis of the role of muskmelon mitochondria in Si-induced resistance mechanisms
Source: Front Plant Sci. 2026 Jun 12;17:1820516. doi: 10.3389/fpls.2026.1820516 (PMC13303629; doi:10.3389/fpls.2026.1820516)
Supplement: Supplementary file 2 [file Table2.xlsx]

## Sheet: 24hCK+C-24hSi+C
id	CK+C_count	Si+C_count	CK+C_tpm	Si+C_tpm	CK+C_mean	Si+C_mean	log2(fc)	PValue	FDR	Symbol	Description	KEGG_A_class	KEGG_B_class	Pathway	K_ID	GO Component	GO Function	GO Process	TF_family
MELO3C000009.2	1644	547	31.962	10.894	31.962	10.894	-1.55282	5.78988e-103	2.36854e-100	ABCB1	KAA0043993.1 ABC transporter B family member 1 [Cucumis melo var. makuwa] [Cucumis melo]	Environmental Information Processing	Membrane transport	ko02010//ABC transporters	K05658	GO:0005575//cellular_component;GO:0005887//integral component of plasma membrane;GO:0009380//excinuclease repair complex;GO:0009898//cytoplasmic side of plasma membrane;GO:0016021//integral component of membrane;GO:0043190//ATP-binding cassette (ABC) transporter complex;GO:0055051//ATP-binding cassette (ABC) transporter complex, integrated substrate binding;GO:0055052//ATP-binding cassette (ABC) …	GO:0003924//GTPase activity;GO:0004020//adenylylsulfate kinase activity;GO:0005199//structural constituent of cell wall;GO:0005260//intracellularly ATP-gated chloride channel activity;GO:0005319//lipid transporter activity;GO:0005524//ATP binding;GO:0005525//GTP binding;GO:0009381//excinuclease ABC activity;GO:0015220//choline transmembrane transporter activity;GO:0015221//lipopolysaccharide tran…	GO:0000910//cytokinesis;GO:0006282//regulation of DNA repair;GO:0006289//nucleotide-excision repair;GO:0006355//regulation of transcription, DNA-templated;GO:0006790//sulfur compound metabolic process;GO:0006810//transport;GO:0006817//phosphate ion transport;GO:0006824//cobalt ion transport;GO:0006855//xenobiotic transmembrane transport;GO:0006869//lipid transport;GO:0007186//G protein-coupled re…	--
MELO3C000062.2	85	19.03	7.535	1.728	7.535	1.728	-2.1245	2.92896e-10	3.62858e-09	At1g61190	TYK18359.1 putative disease resistance protein [Cucumis melo var. makuwa] [Cucumis melo]	-	-	-	-	GO:0000275//mitochondrial proton-transporting ATP synthase complex, catalytic sector F(1);GO:0030257//type III protein secretion system complex;GO:0045261//proton-transporting ATP synthase complex, catalytic core F(1);GO:0045262//plasma membrane proton-transporting ATP synthase complex, catalytic core F(1)	GO:0003678//DNA helicase activity;GO:0005524//ATP binding;GO:0005525//GTP binding;GO:0016772//transferase activity, transferring phosphorus-containing groups;GO:0016887//ATP hydrolysis activity;GO:0017111//nucleoside-triphosphatase activity;GO:0043531//ADP binding;GO:0046933//proton-transporting ATP synthase activity, rotational mechanism;GO:0046961//proton-transporting ATPase activity, rotationa…	GO:0000723//telomere maintenance;GO:0002949//tRNA threonylcarbamoyladenosine modification;GO:0006281//DNA repair;GO:0015809//arginine transport;GO:0015819//lysine transport;GO:0015822//ornithine transport;GO:0015986//ATP synthesis coupled proton transport;GO:0030254//protein secretion by the type III secretion system	--
MELO3C000075.2	89	37	8.62	3.671	8.62	3.671	-1.23151	1.47218e-05	9.64557e-05	--	KAA0057013.1 tropomyosin [Cucumis melo var. makuwa] [Cucumis melo]	-	-	-	-	GO:0005634//nucleus;GO:0005685//U1 snRNP;GO:0005737//cytoplasm;GO:0005823//central plaque of spindle pole body;GO:0009288//bacterial-type flagellum;GO:0016021//integral component of membrane;GO:0017119//Golgi transport complex;GO:0039679//viral occlusion body	GO:0003729//mRNA binding;GO:0005198//structural molecule activity;GO:0005200//structural constituent of cytoskeleton;GO:0005524//ATP binding;GO:0008017//microtubule binding;GO:0008855//exodeoxyribonuclease VII activity	GO:0006281//DNA repair;GO:0006310//DNA recombination;GO:0006376//mRNA splice site selection;GO:0006891//intra-Golgi vesicle-mediated transport;GO:0007059//chromosome segregation;GO:0030253//protein secretion by the type I secretion system;GO:0030261//chromosome condensation;GO:0030474//spindle pole body duplication;GO:0031122//cytoplasmic microtubule organization;GO:0071973//bacterial-type flagel…	--
MELO3C000249.2	120	50	20.086	8.574	20.086	8.574	-1.22815	6.96991e-07	5.68597e-06	KPNB1	KAA0042540.1 importin subunit beta-1 [Cucumis melo var. makuwa] [Cucumis melo]	Genetic Information Processing	Translation	ko03013//Nucleocytoplasmic transport	K14293	-	GO:0005515//protein binding;GO:0031267//small GTPase binding	GO:0006886//intracellular protein transport	--
MELO3C000424.2	67	15	5.576	1.279	5.576	1.279	-2.12421	3.86382e-08	3.71729e-07	--	XP_011659057.1 nuclear-pore anchor isoform X2 [Cucumis sativus]	Genetic Information Processing	Translation	ko03013//Nucleocytoplasmic transport	K09291	GO:0005575//cellular_component;GO:0005622//intracellular anatomical structure;GO:0005634//nucleus;GO:0005635//nuclear envelope;GO:0005643//nuclear pore;GO:0005730//nucleolus;GO:0005737//cytoplasm;GO:0005829//cytosol;GO:0005911//cell-cell junction;GO:0009506//plasmodesma;GO:0009507//chloroplast;GO:0009536//plastid;GO:0012505//endomembrane system;GO:0016020//membrane;GO:0030054//cell junction;GO:00…	GO:0005215//transporter activity;GO:0005524//ATP binding;GO:0008134//transcription factor binding;GO:0042803//protein homodimerization activity;GO:0070840//dynein complex binding	GO:0000003//reproduction;GO:0000075//cell cycle checkpoint signaling;GO:0000278//mitotic cell cycle;GO:0003006//developmental process involved in reproduction;GO:0006403//RNA localization;GO:0006405//RNA export from nucleus;GO:0006406//mRNA export from nucleus;GO:0006606//protein import into nucleus;GO:0006611//protein export from nucleus;GO:0006810//transport;GO:0006886//intracellular protein tr…	--
MELO3C000453.2	190	72	15.884	6.166	15.884	6.166	-1.36517	9.06574e-12	1.30509e-10	KPNB1	XP_008466969.1 PREDICTED: importin subunit beta-1-like, partial [Cucumis melo]	Genetic Information Processing	Translation	ko03013//Nucleocytoplasmic transport	K14293	-	GO:0005515//protein binding	-	--
MELO3C001387.2	82.5	189.5	17.481	41.134	17.481	41.134	1.23454	3.43682e-12	5.13197e-11	atpH	YP_010045341.1 ATP synthase III subunit [Mnium marginatum]	Metabolism;Metabolism;Metabolism	Global and overview maps;Energy metabolism;Energy metabolism	ko01100//Metabolic pathways;ko00190//Oxidative phosphorylation;ko00195//Photosynthesis	K02110;K02110;K02110	GO:0000276//mitochondrial proton-transporting ATP synthase complex, coupling factor F(o);GO:0005575//cellular_component;GO:0005622//intracellular anatomical structure;GO:0005737//cytoplasm;GO:0009507//chloroplast;GO:0009534//chloroplast thylakoid;GO:0009535//chloroplast thylakoid membrane;GO:0009536//plastid;GO:0009579//thylakoid;GO:0016020//membrane;GO:0016021//integral component of membrane;GO:…	GO:0003674//molecular_function;GO:0003824//catalytic activity;GO:0005215//transporter activity;GO:0005488//binding;GO:0008289//lipid binding;GO:0008324//cation transmembrane transporter activity;GO:0015075//ion transmembrane transporter activity;GO:0015078//proton transmembrane transporter activity;GO:0015318//inorganic molecular entity transmembrane transporter activity;GO:0015399//primary activ…	GO:0006139//nucleobase-containing compound metabolic process;GO:0006163//purine nucleotide metabolic process;GO:0006164//purine nucleotide biosynthetic process;GO:0006725//cellular aromatic compound metabolic process;GO:0006753//nucleoside phosphate metabolic process;GO:0006754//ATP biosynthetic process;GO:0006793//phosphorus metabolic process;GO:0006796//phosphate-containing compound metabolic p…	--
MELO3C002555.2	344	167	12.894	6.412	12.894	6.412	-1.00785	1.11281e-12	1.73422e-11	NDB2	KAA0056941.1 external alternative NAD(P)H-ubiquinone oxidoreductase B2 [Cucumis melo var. makuwa] [Cucumis melo]	-	-	-	-	GO:0005575//cellular_component;GO:0005622//intracellular anatomical structure;GO:0005737//cytoplasm;GO:0005739//mitochondrion;GO:0005740//mitochondrial envelope;GO:0005743//mitochondrial inner membrane;GO:0016020//membrane;GO:0019866//organelle inner membrane;GO:0031090//organelle membrane;GO:0031966//mitochondrial membrane;GO:0031967//organelle envelope;GO:0031975//envelope;GO:0043226//organelle…	GO:0003674//molecular_function;GO:0003824//catalytic activity;GO:0003954//NADH dehydrogenase activity;GO:0004148//dihydrolipoyl dehydrogenase activity;GO:0004362//glutathione-disulfide reductase (NADPH) activity;GO:0005509//calcium ion binding;GO:0008137//NADH dehydrogenase (ubiquinone) activity;GO:0015042//trypanothione-disulfide reductase activity;GO:0016152//mercury (II) reductase activity;GO:…	GO:0006091//generation of precursor metabolites and energy;GO:0006096//glycolytic process;GO:0006116//NADH oxidation;GO:0006119//oxidative phosphorylation;GO:0006139//nucleobase-containing compound metabolic process;GO:0006163//purine nucleotide metabolic process;GO:0006725//cellular aromatic compound metabolic process;GO:0006734//NADH metabolic process;GO:0006753//nucleoside phosphate metabolic …	--
MELO3C003428.2	38	15	0.665	0.269	0.665	0.269	-1.30575	0.00554751	0.0202211	ABCB2	XP_008465999.1 PREDICTED: ABC transporter B family member 2-like [Cucumis melo]	Environmental Information Processing	Membrane transport	ko02010//ABC transporters	K05658	GO:0005575//cellular_component;GO:0005622//intracellular anatomical structure;GO:0005737//cytoplasm;GO:0005739//mitochondrion;GO:0005887//integral component of plasma membrane;GO:0009380//excinuclease repair complex;GO:0009898//cytoplasmic side of plasma membrane;GO:0016020//membrane;GO:0016021//integral component of membrane;GO:0031224//intrinsic component of membrane;GO:0043190//ATP-binding cas…	GO:0000166//nucleotide binding;GO:0003674//molecular_function;GO:0003824//catalytic activity;GO:0003924//GTPase activity;GO:0004020//adenylylsulfate kinase activity;GO:0004140//dephospho-CoA kinase activity;GO:0004849//uridine kinase activity;GO:0005215//transporter activity;GO:0005260//intracellularly ATP-gated chloride channel activity;GO:0005319//lipid transporter activity;GO:0005488//binding;…	GO:0000910//cytokinesis;GO:0006289//nucleotide-excision repair;GO:0006790//sulfur compound metabolic process;GO:0006810//transport;GO:0006817//phosphate ion transport;GO:0006824//cobalt ion transport;GO:0006855//xenobiotic transmembrane transport;GO:0006869//lipid transport;GO:0007186//G protein-coupled receptor signaling pathway;GO:0007601//visual perception;GO:0008150//biological_process;GO:000…	--
MELO3C003592.2	247	54	12.113	2.713	12.113	2.713	-2.1586	1.012e-27	4.5369e-26	RD22	XP_008466262.1 PREDICTED: BURP domain protein RD22 [Cucumis melo]	-	-	-	-	GO:0005575//cellular_component;GO:0005622//intracellular anatomical structure;GO:0005737//cytoplasm;GO:0005768//endosome;GO:0005794//Golgi apparatus;GO:0005802//trans-Golgi network;GO:0012505//endomembrane system;GO:0031410//cytoplasmic vesicle;GO:0031982//vesicle;GO:0031984//organelle subcompartment;GO:0043226//organelle;GO:0043227//membrane-bounded organelle;GO:0043229//intracellular organelle;…	-	GO:0006950//response to stress;GO:0006970//response to osmotic stress;GO:0008150//biological_process;GO:0009628//response to abiotic stimulus;GO:0009651//response to salt stress;GO:0050896//response to stimulus	--
MELO3C003690.2	307	139	12.504	5.8	12.504	5.8	-1.10826	2.60256e-13	4.29806e-12	BT1	XP_008466398.1 PREDICTED: adenine nucleotide transporter BT1, chloroplastic/mitochondrial-like [Cucumis melo]	-	-	-	-	GO:0005575//cellular_component;GO:0005622//intracellular anatomical structure;GO:0005737//cytoplasm;GO:0005739//mitochondrion;GO:0005740//mitochondrial envelope;GO:0005743//mitochondrial inner membrane;GO:0009507//chloroplast;GO:0009526//plastid envelope;GO:0009528//plastid inner membrane;GO:0009536//plastid;GO:0009706//chloroplast inner membrane;GO:0009941//chloroplast envelope;GO:0016020//membr…	-	GO:0006810//transport;GO:0006839//mitochondrial transport;GO:0008150//biological_process;GO:0051179//localization;GO:0051234//establishment of localization;GO:0055085//transmembrane transport	--
MELO3C003778.2	63	21	4.633	1.582	4.633	1.582	-1.5502	2.26478e-05	0.000142948	AP3	XP_008466510.1 PREDICTED: floral homeotic protein DEFICIENS isoform X1 [Cucumis melo]	-	-	-	-	GO:0005575//cellular_component;GO:0005622//intracellular anatomical structure;GO:0005634//nucleus;GO:0019028//viral capsid;GO:0042729//DASH complex;GO:0043226//organelle;GO:0043227//membrane-bounded organelle;GO:0043229//intracellular organelle;GO:0043231//intracellular membrane-bounded organelle;GO:0072686//mitotic spindle	GO:0000976//transcription cis-regulatory region binding;GO:0000977//RNA polymerase II transcription regulatory region sequence-specific DNA binding;GO:0001067//transcription regulatory region nucleic acid binding;GO:0003674//molecular_function;GO:0003676//nucleic acid binding;GO:0003677//DNA binding;GO:0003690//double-stranded DNA binding;GO:0003700//DNA-binding transcription factor activity;GO:0…	GO:0000003//reproduction;GO:0003002//regionalization;GO:0003006//developmental process involved in reproduction;GO:0006139//nucleobase-containing compound metabolic process;GO:0006351//transcription, DNA-templated;GO:0006355//regulation of transcription, DNA-templated;GO:0006357//regulation of transcription by RNA polymerase II;GO:0006725//cellular aromatic compound metabolic process;GO:0006807//…	MIKC
MELO3C004103.2	1	11	0.059	0.66	0.059	0.66	3.48368	0.00636217	0.0227638	At4g30420	XP_008452363.1 PREDICTED: WAT1-related protein At4g30420 [Cucumis melo]	-	-	-	-	GO:0005575//cellular_component;GO:0005622//intracellular anatomical structure;GO:0005737//cytoplasm;GO:0005886//plasma membrane;GO:0005887//integral component of plasma membrane;GO:0005938//cell cortex;GO:0016020//membrane;GO:0016021//integral component of membrane;GO:0031224//intrinsic component of membrane;GO:0031226//intrinsic component of plasma membrane;GO:0071944//cell periphery;GO:0099568/…	GO:0003674//molecular_function;GO:0005215//transporter activity;GO:0022857//transmembrane transporter activity	GO:0006810//transport;GO:0007154//cell communication;GO:0007165//signal transduction;GO:0008150//biological_process;GO:0009719//response to endogenous stimulus;GO:0009725//response to hormone;GO:0009733//response to auxin;GO:0009734//auxin-activated signaling pathway;GO:0009755//hormone-mediated signaling pathway;GO:0009987//cellular process;GO:0010033//response to organic substance;GO:0023052//s…	--
MELO3C004189.2	188.23	63	7.256	2.488	7.256	2.488	-1.54419	6.42195e-14	1.11991e-12	LON1	XP_016901460.1 PREDICTED: lon protease homolog 1, mitochondrial [Cucumis melo]	-	-	-	-	GO:0005840//ribosome	GO:0003723//RNA binding;GO:0003735//structural constituent of ribosome;GO:0004176//ATP-dependent peptidase activity;GO:0004252//serine-type endopeptidase activity	GO:0006412//translation;GO:0006508//proteolysis	--
MELO3C004395.2	83	38	3.701	1.736	3.701	1.736	-1.09215	0.000165219	0.000873279	--	XP_008456188.1 PREDICTED: uncharacterized protein LOC103496197 isoform X1 [Cucumis melo]	-	-	-	-	GO:0009331//glycerol-3-phosphate dehydrogenase complex;GO:0009342//glutamate synthase complex (NADPH)	GO:0004355//glutamate synthase (NADPH) activity;GO:0004368//glycerol-3-phosphate dehydrogenase (quinone) activity;GO:0015036//disulfide oxidoreductase activity;GO:0016166//phytoene dehydrogenase activity;GO:0016491//oxidoreductase activity;GO:0016647//oxidoreductase activity, acting on the CH-NH group of donors, oxygen as acceptor;GO:0016701//oxidoreductase activity, acting on single donors with …	GO:0006071//glycerol metabolic process;GO:0006537//glutamate biosynthetic process;GO:0006744//ubiquinone biosynthetic process;GO:0006790//sulfur compound metabolic process;GO:0016117//carotenoid biosynthetic process	--
MELO3C004429.2	78	29	3.642	1.387	3.642	1.387	-1.39276	9.59616e-06	6.47749e-05	BHLH69	TYJ97888.1 transcription factor bHLH66-like [Cucumis melo var. makuwa] [Cucumis melo]	-	-	-	-	GO:0005741//mitochondrial outer membrane	GO:0046983//protein dimerization activity	GO:0006886//intracellular protein transport	bHLH
MELO3C004497.2	7	0	0.536	0	0.536	0.001	-9.06609	0.0156414	0.0492519	PCMP-H26	XP_016901901.1 PREDICTED: pentatricopeptide repeat-containing protein At1g08070, chloroplastic-like [Cucumis melo]	-	-	-	-	-	GO:0008270//zinc ion binding	-	--
MELO3C005149.2	29	10	1.419	0.501	1.419	0.501	-1.50199	0.00513866	0.0189134	--	XP_008465887.1 PREDICTED: uncharacterized protein LOC103503468 isoform X1 [Cucumis melo]	-	-	-	-	-	-	-	--
MELO3C005396.2	754	342	26.705	12.409	26.705	12.409	-1.10572	1.27943e-29	6.15755e-28	PGMP	XP_008467253.1 PREDICTED: phosphoglucomutase, chloroplastic [Cucumis melo]	Metabolism;Metabolism;Metabolism;Metabolism;Metabolism;Metabolism;Metabolism;Metabolism	Global and overview maps;Global and overview maps;Carbohydrate metabolism;Carbohydrate metabolism;Carbohydrate metabolism;Nucleotide metabolism;Carbohydrate metabolism;Carbohydrate metabolism	ko01100//Metabolic pathways;ko01110//Biosynthesis of secondary metabolites;ko00500//Starch and sucrose metabolism;ko00010//Glycolysis / Gluconeogenesis;ko00520//Amino sugar and nucleotide sugar metabolism;ko00230//Purine metabolism;ko00052//Galactose metabolism;ko00030//Pentose phosphate pathway	K01835;K01835;K01835;K01835;K01835;K01835;K01835;K01835	GO:0005575//cellular_component;GO:0005576//extracellular region;GO:0005622//intracellular anatomical structure;GO:0005737//cytoplasm;GO:0005829//cytosol;GO:0009507//chloroplast;GO:0009526//plastid envelope;GO:0009532//plastid stroma;GO:0009536//plastid;GO:0009570//chloroplast stroma;GO:0009941//chloroplast envelope;GO:0010319//stromule;GO:0031967//organelle envelope;GO:0031975//envelope;GO:004322…	GO:0000287//magnesium ion binding;GO:0003674//molecular_function;GO:0003824//catalytic activity;GO:0004614//phosphoglucomutase activity;GO:0005488//binding;GO:0008966//phosphoglucosamine mutase activity;GO:0016853//isomerase activity;GO:0016866//intramolecular transferase activity;GO:0016868//intramolecular transferase activity, phosphotransferases;GO:0043167//ion binding;GO:0043169//cation bindi…	GO:0000271//polysaccharide biosynthetic process;GO:0005975//carbohydrate metabolic process;GO:0005976//polysaccharide metabolic process;GO:0005977//glycogen metabolic process;GO:0005978//glycogen biosynthetic process;GO:0005982//starch metabolic process;GO:0005996//monosaccharide metabolic process;GO:0006006//glucose metabolic process;GO:0006012//galactose metabolic process;GO:0006073//cellular g…	--
MELO3C006151.2	28	10	1.299	0.475	1.299	0.475	-1.4514	0.00768692	0.026791	At3g61080	XP_008438107.1 PREDICTED: protein-ribulosamine 3-kinase, chloroplastic [Cucumis melo]	-	-	-	-	GO:0005575//cellular_component;GO:0005622//intracellular anatomical structure;GO:0005737//cytoplasm;GO:0005739//mitochondrion;GO:0009507//chloroplast;GO:0009536//plastid;GO:0043226//organelle;GO:0043227//membrane-bounded organelle;GO:0043229//intracellular organelle;GO:0043231//intracellular membrane-bounded organelle	GO:0003674//molecular_function;GO:0003824//catalytic activity;GO:0016301//kinase activity;GO:0016709//oxidoreductase activity, acting on paired donors, with incorporation or reduction of molecular oxygen, NAD(P)H as one donor, and incorporation of one atom of oxygen;GO:0016740//transferase activity;GO:0016772//transferase activity, transferring phosphorus-containing groups;GO:0016773//phosphotran…	GO:0006744//ubiquinone biosynthetic process;GO:0006793//phosphorus metabolic process;GO:0006796//phosphate-containing compound metabolic process;GO:0008150//biological_process;GO:0008152//metabolic process;GO:0009987//cellular process;GO:0016310//phosphorylation;GO:0044237//cellular metabolic process	--
MELO3C006873.2	10	26	0.446	1.188	0.446	1.188	1.41342	0.00768692	0.026791	ARR21	XP_008439164.1 PREDICTED: two-component response regulator ARR14-like [Cucumis melo]	-	-	-	-	GO:0005575//cellular_component;GO:0005622//intracellular anatomical structure;GO:0005634//nucleus;GO:0016020//membrane;GO:0043226//organelle;GO:0043227//membrane-bounded organelle;GO:0043229//intracellular organelle;GO:0043231//intracellular membrane-bounded organelle	GO:0000156//phosphorelay response regulator activity;GO:0003674//molecular_function;GO:0003676//nucleic acid binding;GO:0003677//DNA binding;GO:0003700//DNA-binding transcription factor activity;GO:0004673//protein histidine kinase activity;GO:0005488//binding;GO:0005524//ATP binding;GO:0097159//organic cyclic compound binding;GO:0140110//transcription regulator activity;GO:1901363//heterocyclic …	GO:0000160//phosphorelay signal transduction system;GO:0006139//nucleobase-containing compound metabolic process;GO:0006351//transcription, DNA-templated;GO:0006355//regulation of transcription, DNA-templated;GO:0006725//cellular aromatic compound metabolic process;GO:0006796//phosphate-containing compound metabolic process;GO:0006807//nitrogen compound metabolic process;GO:0006808//regulation of…	ARR-B
MELO3C007414.2	127	53	3.427	1.465	3.427	1.465	-1.22605	3.01853e-07	2.59168e-06	EMB2369	XP_008440038.1 PREDICTED: LOW QUALITY PROTEIN: leucine--tRNA ligase, chloroplastic/mitochondrial [Cucumis melo]	Genetic Information Processing	Translation	ko00970//Aminoacyl-tRNA biosynthesis	K01869	GO:0005575//cellular_component;GO:0005622//intracellular anatomical structure;GO:0005737//cytoplasm;GO:0005739//mitochondrion;GO:0009507//chloroplast;GO:0009532//plastid stroma;GO:0009536//plastid;GO:0009570//chloroplast stroma;GO:0043226//organelle;GO:0043227//membrane-bounded organelle;GO:0043229//intracellular organelle;GO:0043231//intracellular membrane-bounded organelle	GO:0000166//nucleotide binding;GO:0002161//aminoacyl-tRNA editing activity;GO:0003674//molecular_function;GO:0003676//nucleic acid binding;GO:0003723//RNA binding;GO:0003729//mRNA binding;GO:0003824//catalytic activity;GO:0004812//aminoacyl-tRNA ligase activity;GO:0004817//cysteine-tRNA ligase activity;GO:0004822//isoleucine-tRNA ligase activity;GO:0004823//leucine-tRNA ligase activity;GO:0004824…	GO:0000003//reproduction;GO:0000372//Group I intron splicing;GO:0000375//RNA splicing, via transesterification reactions;GO:0000376//RNA splicing, via transesterification reactions with guanosine as nucleophile;GO:0003006//developmental process involved in reproduction;GO:0006082//organic acid metabolic process;GO:0006139//nucleobase-containing compound metabolic process;GO:0006396//RNA processin…	--
MELO3C007810.2	36	85	1.755	4.245	1.755	4.245	1.27429	2.98243e-06	2.19749e-05	STY17	XP_008440686.1 PREDICTED: serine/threonine-protein kinase HT1 isoform X1 [Cucumis melo]	-	-	-	-	GO:0005575//cellular_component;GO:0005622//intracellular anatomical structure;GO:0005737//cytoplasm	GO:0000166//nucleotide binding;GO:0003674//molecular_function;GO:0003824//catalytic activity;GO:0004672//protein kinase activity;GO:0004674//protein serine/threonine kinase activity;GO:0005488//binding;GO:0005524//ATP binding;GO:0016301//kinase activity;GO:0016740//transferase activity;GO:0016772//transferase activity, transferring phosphorus-containing groups;GO:0016773//phosphotransferase activ…	GO:0006464//cellular protein modification process;GO:0006468//protein phosphorylation;GO:0006793//phosphorus metabolic process;GO:0006796//phosphate-containing compound metabolic process;GO:0006807//nitrogen compound metabolic process;GO:0007154//cell communication;GO:0007165//signal transduction;GO:0008150//biological_process;GO:0008152//metabolic process;GO:0009987//cellular process;GO:0016310/…	--
MELO3C008116.2	465	224	20.113	9.925	20.113	9.925	-1.01899	7.38856e-17	1.65808e-15	At1g34470	XP_008441214.1 PREDICTED: probable magnesium transporter NIPA4 isoform X1 [Cucumis melo]	-	-	-	-	GO:0016020//membrane;GO:0016021//integral component of membrane	GO:0015095//magnesium ion transmembrane transporter activity	GO:0015693//magnesium ion transport	--
MELO3C008136.2	42	12	2.147	0.628	2.147	0.628	-1.77349	0.000178556	0.000935965	AGD2	XP_008441250.1 PREDICTED: probable LL-diaminopimelate aminotransferase, chloroplastic isoform X2 [Cucumis melo]	Metabolism;Metabolism;Metabolism;Metabolism	Global and overview maps;Global and overview maps;Global and overview maps;Amino acid metabolism	ko01100//Metabolic pathways;ko01110//Biosynthesis of secondary metabolites;ko01230//Biosynthesis of amino acids;ko00300//Lysine biosynthesis	K10206;K10206;K10206;K10206	GO:0005575//cellular_component;GO:0005622//intracellular anatomical structure;GO:0005737//cytoplasm;GO:0009507//chloroplast;GO:0009532//plastid stroma;GO:0009536//plastid;GO:0009570//chloroplast stroma;GO:0043226//organelle;GO:0043227//membrane-bounded organelle;GO:0043229//intracellular organelle;GO:0043231//intracellular membrane-bounded organelle	GO:0003674//molecular_function;GO:0003824//catalytic activity;GO:0004400//histidinol-phosphate transaminase activity;GO:0004838//L-tyrosine:2-oxoglutarate aminotransferase activity;GO:0005488//binding;GO:0005507//copper ion binding;GO:0008483//transaminase activity;GO:0009016//succinyldiaminopimelate transaminase activity;GO:0010285//L,L-diaminopimelate aminotransferase activity;GO:0016740//trans…	GO:0000105//histidine biosynthetic process;GO:0001101//response to acid chemical;GO:0002376//immune system process;GO:0006082//organic acid metabolic process;GO:0006520//cellular amino acid metabolic process;GO:0006531//aspartate metabolic process;GO:0006553//lysine metabolic process;GO:0006559//L-phenylalanine catabolic process;GO:0006572//tyrosine catabolic process;GO:0006807//nitrogen compound…	--
MELO3C009357.2	16	3	2.234	0.429	2.234	0.429	-2.38058	0.00444281	0.0166614	ABCB1	KAA0043994.1 ABC transporter B family member 1-like [Cucumis melo var. makuwa] [Cucumis melo]	Environmental Information Processing	Membrane transport	ko02010//ABC transporters	K05658	GO:0005575//cellular_component;GO:0005737//cytoplasm;GO:0005887//integral component of plasma membrane;GO:0009288//bacterial-type flagellum;GO:0009380//excinuclease repair complex;GO:0009898//cytoplasmic side of plasma membrane;GO:0016021//integral component of membrane;GO:0043190//ATP-binding cassette (ABC) transporter complex;GO:0055051//ATP-binding cassette (ABC) transporter complex, integrate…	GO:0003924//GTPase activity;GO:0004020//adenylylsulfate kinase activity;GO:0004140//dephospho-CoA kinase activity;GO:0005260//intracellularly ATP-gated chloride channel activity;GO:0005319//lipid transporter activity;GO:0005524//ATP binding;GO:0005525//GTP binding;GO:0009381//excinuclease ABC activity;GO:0015220//choline transmembrane transporter activity;GO:0015221//lipopolysaccharide transmembr…	GO:0000910//cytokinesis;GO:0001539//cilium or flagellum-dependent cell motility;GO:0006289//nucleotide-excision repair;GO:0006614//SRP-dependent cotranslational protein targeting to membrane;GO:0006790//sulfur compound metabolic process;GO:0006810//transport;GO:0006817//phosphate ion transport;GO:0006824//cobalt ion transport;GO:0006855//xenobiotic transmembrane transport;GO:0006869//lipid transp…	--
MELO3C009418.2	70	232	3.026	10.274	3.026	10.274	1.76351	4.08782e-23	1.43593e-21	ECP63	XP_008442777.1 PREDICTED: embryonic protein DC-8 isoform X1 [Cucumis melo]	-	-	-	-	-	-	-	--
MELO3C009476.2	27	6	1.261	0.287	1.261	0.287	-2.13545	0.000540282	0.00255085	ACA1	XP_008442846.1 PREDICTED: alpha carbonic anhydrase 1, chloroplastic [Cucumis melo]	Metabolism;Metabolism	Global and overview maps;Energy metabolism	ko01100//Metabolic pathways;ko00910//Nitrogen metabolism	K01674;K01674	GO:0005575//cellular_component;GO:0005622//intracellular anatomical structure;GO:0005737//cytoplasm;GO:0005783//endoplasmic reticulum;GO:0009507//chloroplast;GO:0009532//plastid stroma;GO:0009536//plastid;GO:0009570//chloroplast stroma;GO:0012505//endomembrane system;GO:0043226//organelle;GO:0043227//membrane-bounded organelle;GO:0043229//intracellular organelle;GO:0043231//intracellular membrane…	GO:0003674//molecular_function;GO:0003824//catalytic activity;GO:0004089//carbonate dehydratase activity;GO:0005488//binding;GO:0008270//zinc ion binding;GO:0016829//lyase activity;GO:0016835//carbon-oxygen lyase activity;GO:0016836//hydro-lyase activity;GO:0043167//ion binding;GO:0043169//cation binding;GO:0046872//metal ion binding;GO:0046914//transition metal ion binding	-	--
MELO3C009563.2	64	29	1.485	0.689	1.485	0.689	-1.10789	0.00114009	0.00500154	At5g06400	XP_008442952.2 PREDICTED: putative pentatricopeptide repeat-containing protein At5g06400, mitochondrial [Cucumis melo]	-	-	-	-	GO:0005575//cellular_component;GO:0005622//intracellular anatomical structure;GO:0005737//cytoplasm;GO:0005739//mitochondrion;GO:0043226//organelle;GO:0043227//membrane-bounded organelle;GO:0043229//intracellular organelle;GO:0043231//intracellular membrane-bounded organelle	GO:0003674//molecular_function;GO:0003676//nucleic acid binding;GO:0003723//RNA binding;GO:0003824//catalytic activity;GO:0004518//nuclease activity;GO:0004519//endonuclease activity;GO:0005488//binding;GO:0008168//methyltransferase activity;GO:0016787//hydrolase activity;GO:0016788//hydrolase activity, acting on ester bonds;GO:0045182//translation regulator activity;GO:0097159//organic cyclic co…	GO:0006139//nucleobase-containing compound metabolic process;GO:0006364//rRNA processing;GO:0006417//regulation of translation;GO:0006725//cellular aromatic compound metabolic process;GO:0006807//nitrogen compound metabolic process;GO:0008150//biological_process;GO:0008152//metabolic process;GO:0009451//RNA modification;GO:0009987//cellular process;GO:0016070//RNA metabolic process;GO:0034641//ce…	--
MELO3C010033.2	285	114	2.614	1.071	2.614	1.071	-1.2873	1.01098e-15	2.03397e-14	vps13A	XP_011660209.1 uncharacterized protein LOC101204937 isoform X1 [Cucumis sativus]	-	-	-	-	GO:0005575//cellular_component;GO:0005576//extracellular region;GO:0005622//intracellular anatomical structure;GO:0005737//cytoplasm;GO:0005794//Golgi apparatus;GO:0012505//endomembrane system;GO:0043226//organelle;GO:0043227//membrane-bounded organelle;GO:0043229//intracellular organelle;GO:0043231//intracellular membrane-bounded organelle	GO:0005179//hormone activity	GO:0000045//autophagosome assembly;GO:0006810//transport;GO:0006914//autophagy;GO:0006996//organelle organization;GO:0007033//vacuole organization;GO:0007034//vacuolar transport;GO:0008104//protein localization;GO:0008150//biological_process;GO:0008152//metabolic process;GO:0009056//catabolic process;GO:0009987//cellular process;GO:0015031//protein transport;GO:0015833//peptide transport;GO:00160…	--
MELO3C010117.2	220	101	2.745	1.291	2.745	1.291	-1.08832	1.02515e-09	1.19253e-08	FAB1B	XP_016899810.1 PREDICTED: LOW QUALITY PROTEIN: 1-phosphatidylinositol-3-phosphate 5-kinase FAB1B-like [Cucumis melo]	Metabolism;Cellular Processes;Metabolism;Environmental Information Processing	Global and overview maps;Transport and catabolism;Carbohydrate metabolism;Signal transduction	ko01100//Metabolic pathways;ko04145//Phagosome;ko00562//Inositol phosphate metabolism;ko04070//Phosphatidylinositol signaling system	K00921;K00921;K00921;K00921	GO:0000322//storage vacuole;GO:0000323//lytic vacuole;GO:0000324//fungal-type vacuole;GO:0000329//fungal-type vacuole membrane;GO:0005575//cellular_component;GO:0005622//intracellular anatomical structure;GO:0005737//cytoplasm;GO:0005768//endosome;GO:0005773//vacuole;GO:0005774//vacuolar membrane;GO:0005829//cytosol;GO:0005942//phosphatidylinositol 3-kinase complex;GO:0010008//endosome membrane;G…	GO:0000166//nucleotide binding;GO:0000285//1-phosphatidylinositol-3-phosphate 5-kinase activity;GO:0003674//molecular_function;GO:0003824//catalytic activity;GO:0005488//binding;GO:0005524//ATP binding;GO:0005543//phospholipid binding;GO:0008289//lipid binding;GO:0016301//kinase activity;GO:0016307//phosphatidylinositol phosphate kinase activity;GO:0016740//transferase activity;GO:0016772//transf…	GO:0006629//lipid metabolic process;GO:0006644//phospholipid metabolic process;GO:0006650//glycerophospholipid metabolic process;GO:0006793//phosphorus metabolic process;GO:0006796//phosphate-containing compound metabolic process;GO:0006810//transport;GO:0006996//organelle organization;GO:0007033//vacuole organization;GO:0008150//biological_process;GO:0008152//metabolic process;GO:0009987//cellul…	--
MELO3C010318.2	33	10	1.435	0.445	1.435	0.445	-1.68917	0.00095196	0.00425124	At4g32285	XP_008443967.1 PREDICTED: putative clathrin assembly protein At2g25430 [Cucumis melo]	-	-	-	-	GO:0005575//cellular_component;GO:0005622//intracellular anatomical structure;GO:0005634//nucleus;GO:0005737//cytoplasm;GO:0005794//Golgi apparatus;GO:0005886//plasma membrane;GO:0005905//clathrin-coated pit;GO:0012505//endomembrane system;GO:0016020//membrane;GO:0030135//coated vesicle;GO:0030136//clathrin-coated vesicle;GO:0031410//cytoplasmic vesicle;GO:0031982//vesicle;GO:0043226//organelle;G…	GO:0003674//molecular_function;GO:0005488//binding;GO:0005515//protein binding;GO:0005543//phospholipid binding;GO:0005545//1-phosphatidylinositol binding;GO:0008289//lipid binding;GO:0030276//clathrin binding;GO:0035091//phosphatidylinositol binding;GO:0043167//ion binding;GO:0043168//anion binding	GO:0006810//transport;GO:0006897//endocytosis;GO:0008150//biological_process;GO:0009987//cellular process;GO:0016043//cellular component organization;GO:0016192//vesicle-mediated transport;GO:0022607//cellular component assembly;GO:0034622//cellular protein-containing complex assembly;GO:0043933//protein-containing complex subunit organization;GO:0044085//cellular component biogenesis;GO:0048268/…	--
MELO3C010502.2	19	49	1.649	4.355	1.649	4.355	1.40108	0.000134215	0.000723824	--	XP_008444189.1 PREDICTED: protein HAPLESS 2 isoform X1 [Cucumis melo]	-	-	-	-	GO:0005765//lysosomal membrane	-	-	--
MELO3C010779.2	2993	921	123.624	38.97	123.624	38.97	-1.66552	2.58531e-210	4.61502e-207	ACS2	XP_008445556.2 PREDICTED: 1-aminocyclopropane-1-carboxylate synthase CMA101-like isoform X1 [Cucumis melo]	Metabolism;Metabolism;Metabolism	Global and overview maps;Global and overview maps;Amino acid metabolism	ko01100//Metabolic pathways;ko01110//Biosynthesis of secondary metabolites;ko00270//Cysteine and methionine metabolism	K01762;K01762;K01762	GO:0005737//cytoplasm	GO:0003674//molecular_function;GO:0003824//catalytic activity;GO:0004400//histidinol-phosphate transaminase activity;GO:0004838//L-tyrosine:2-oxoglutarate aminotransferase activity;GO:0005488//binding;GO:0009016//succinyldiaminopimelate transaminase activity;GO:0016829//lyase activity;GO:0016846//carbon-sulfur lyase activity;GO:0016847//1-aminocyclopropane-1-carboxylate synthase activity;GO:00198…	GO:0000003//reproduction;GO:0000105//histidine biosynthetic process;GO:0003006//developmental process involved in reproduction;GO:0006082//organic acid metabolic process;GO:0006520//cellular amino acid metabolic process;GO:0006531//aspartate metabolic process;GO:0006559//L-phenylalanine catabolic process;GO:0006572//tyrosine catabolic process;GO:0006807//nitrogen compound metabolic process;GO:000…	--
MELO3C011210.2	120	56	5.451	2.606	5.451	2.606	-1.06468	1.05721e-05	7.09478e-05	MOT1	XP_008445120.1 PREDICTED: molybdate transporter 1 isoform X1 [Cucumis melo]	-	-	-	-	GO:0005575//cellular_component;GO:0005622//intracellular anatomical structure;GO:0005737//cytoplasm;GO:0005739//mitochondrion;GO:0005740//mitochondrial envelope;GO:0005773//vacuole;GO:0016020//membrane;GO:0016021//integral component of membrane;GO:0031090//organelle membrane;GO:0031224//intrinsic component of membrane;GO:0031966//mitochondrial membrane;GO:0031967//organelle envelope;GO:0031975//e…	GO:0003674//molecular_function;GO:0005215//transporter activity;GO:0008509//anion transmembrane transporter activity;GO:0015075//ion transmembrane transporter activity;GO:0015098//molybdate ion transmembrane transporter activity;GO:0015103//inorganic anion transmembrane transporter activity;GO:0015318//inorganic molecular entity transmembrane transporter activity;GO:0022857//transmembrane transpo…	GO:0006810//transport;GO:0006811//ion transport;GO:0006820//anion transport;GO:0008150//biological_process;GO:0015689//molybdate ion transport;GO:0015698//inorganic anion transport;GO:0034220//ion transmembrane transport;GO:0051179//localization;GO:0051234//establishment of localization;GO:0055085//transmembrane transport;GO:0098656//anion transmembrane transport	--
MELO3C011362.2	91	179	4.239	8.541	4.239	8.541	1.01068	7.41341e-09	7.86438e-08	TPPD	XP_008445345.1 PREDICTED: probable trehalose-phosphate phosphatase D isoform X1 [Cucumis melo]	Metabolism;Metabolism;Metabolism	Global and overview maps;Global and overview maps;Carbohydrate metabolism	ko01100//Metabolic pathways;ko01110//Biosynthesis of secondary metabolites;ko00500//Starch and sucrose metabolism	K01087;K01087;K01087	GO:0005575//cellular_component;GO:0005622//intracellular anatomical structure;GO:0005737//cytoplasm;GO:0005829//cytosol;GO:0005886//plasma membrane;GO:0009507//chloroplast;GO:0009536//plastid;GO:0016020//membrane;GO:0043226//organelle;GO:0043227//membrane-bounded organelle;GO:0043229//intracellular organelle;GO:0043231//intracellular membrane-bounded organelle;GO:0071944//cell periphery	GO:0000287//magnesium ion binding;GO:0003674//molecular_function;GO:0003824//catalytic activity;GO:0004553//hydrolase activity, hydrolyzing O-glycosyl compounds;GO:0004805//trehalose-phosphatase activity;GO:0005488//binding;GO:0008967//phosphoglycolate phosphatase activity;GO:0015927//trehalase activity;GO:0016787//hydrolase activity;GO:0016788//hydrolase activity, acting on ester bonds;GO:001679…	GO:0005975//carbohydrate metabolic process;GO:0005984//disaccharide metabolic process;GO:0005991//trehalose metabolic process;GO:0005992//trehalose biosynthetic process;GO:0006793//phosphorus metabolic process;GO:0006796//phosphate-containing compound metabolic process;GO:0006950//response to stress;GO:0006970//response to osmotic stress;GO:0006979//response to oxidative stress;GO:0008150//biolog…	--
MELO3C011865.2	184	377	11.039	23.171	11.039	23.171	1.06971	1.56268e-18	3.99541e-17	CAB7	XP_008446036.1 PREDICTED: chlorophyll a-b binding protein 7, chloroplastic [Cucumis melo]	Metabolism;Metabolism	Global and overview maps;Energy metabolism	ko01100//Metabolic pathways;ko00196//Photosynthesis - antenna proteins	K08908;K08908	GO:0005575//cellular_component;GO:0005622//intracellular anatomical structure;GO:0005737//cytoplasm;GO:0009507//chloroplast;GO:0009521//photosystem;GO:0009522//photosystem I;GO:0009523//photosystem II;GO:0009526//plastid envelope;GO:0009532//plastid stroma;GO:0009534//chloroplast thylakoid;GO:0009535//chloroplast thylakoid membrane;GO:0009536//plastid;GO:0009570//chloroplast stroma;GO:0009579//th…	GO:0003674//molecular_function;GO:0005488//binding;GO:0016168//chlorophyll binding;GO:0031409//pigment binding;GO:0043167//ion binding;GO:0043168//anion binding;GO:0043169//cation binding;GO:0046872//metal ion binding;GO:0046906//tetrapyrrole binding;GO:0097159//organic cyclic compound binding;GO:1901363//heterocyclic compound binding	GO:0006091//generation of precursor metabolites and energy;GO:0006464//cellular protein modification process;GO:0006807//nitrogen compound metabolic process;GO:0008150//biological_process;GO:0008152//metabolic process;GO:0009314//response to radiation;GO:0009416//response to light stimulus;GO:0009628//response to abiotic stimulus;GO:0009765//photosynthesis, light harvesting;GO:0009768//photosynth…	--
MELO3C011988.2	4	18	0.224	1.03	0.224	1.03	2.20107	0.00436394	0.0164001	MENB	XP_008446199.1 PREDICTED: 1,4-dihydroxy-2-naphthoyl-CoA synthase, peroxisomal [Cucumis melo]	Metabolism;Metabolism;Metabolism	Global and overview maps;Global and overview maps;Metabolism of cofactors and vitamins	ko01100//Metabolic pathways;ko01110//Biosynthesis of secondary metabolites;ko00130//Ubiquinone and other terpenoid-quinone biosynthesis	K01661;K01661;K01661	GO:0005575//cellular_component;GO:0005622//intracellular anatomical structure;GO:0005737//cytoplasm;GO:0005777//peroxisome;GO:0016021//integral component of membrane;GO:0016507//mitochondrial fatty acid beta-oxidation multienzyme complex;GO:0042579//microbody;GO:0043226//organelle;GO:0043227//membrane-bounded organelle;GO:0043229//intracellular organelle;GO:0043231//intracellular membrane-bounded…	GO:0003674//molecular_function;GO:0003824//catalytic activity;GO:0003857//3-hydroxyacyl-CoA dehydrogenase activity;GO:0003860//3-hydroxyisobutyryl-CoA hydrolase activity;GO:0004165//dodecenoyl-CoA delta-isomerase activity;GO:0004300//enoyl-CoA hydratase activity;GO:0008233//peptidase activity;GO:0008692//3-hydroxybutyryl-CoA epimerase activity;GO:0008935//1,4-dihydroxy-2-naphthoyl-CoA synthase ac…	GO:0006465//signal peptide processing;GO:0006508//proteolysis;GO:0006635//fatty acid beta-oxidation;GO:0006766//vitamin metabolic process;GO:0008150//biological_process;GO:0008152//metabolic process;GO:0009058//biosynthetic process;GO:0009062//fatty acid catabolic process;GO:0009110//vitamin biosynthetic process;GO:0009233//menaquinone metabolic process;GO:0009234//menaquinone biosynthetic proces…	--
MELO3C012722.2	139	63	4.276	1.986	4.276	1.986	-1.1064	6.93718e-07	5.66161e-06	At1g51965	XP_008447220.1 PREDICTED: pentatricopeptide repeat-containing protein At1g51965, mitochondrial [Cucumis melo]	-	-	-	-	GO:0005575//cellular_component;GO:0005622//intracellular anatomical structure;GO:0005737//cytoplasm;GO:0005739//mitochondrion;GO:0043226//organelle;GO:0043227//membrane-bounded organelle;GO:0043229//intracellular organelle;GO:0043231//intracellular membrane-bounded organelle	GO:0003674//molecular_function;GO:0003676//nucleic acid binding;GO:0003723//RNA binding;GO:0003824//catalytic activity;GO:0004518//nuclease activity;GO:0004519//endonuclease activity;GO:0005488//binding;GO:0005515//protein binding;GO:0016787//hydrolase activity;GO:0016788//hydrolase activity, acting on ester bonds;GO:0045182//translation regulator activity;GO:0097159//organic cyclic compound bind…	GO:0001101//response to acid chemical;GO:0006139//nucleobase-containing compound metabolic process;GO:0006396//RNA processing;GO:0006417//regulation of translation;GO:0006725//cellular aromatic compound metabolic process;GO:0006807//nitrogen compound metabolic process;GO:0008150//biological_process;GO:0008152//metabolic process;GO:0008380//RNA splicing;GO:0009451//RNA modification;GO:0009719//res…	--
MELO3C012945.2	12	0	0.22	0	0.22	0.001	-7.78136	0.000489894	0.00233768	PDR1	XP_008447485.1 PREDICTED: pleiotropic drug resistance protein 1-like [Cucumis melo]	-	-	-	-	GO:0005575//cellular_component;GO:0005886//plasma membrane;GO:0005887//integral component of plasma membrane;GO:0009379//Holliday junction helicase complex;GO:0009380//excinuclease repair complex;GO:0009898//cytoplasmic side of plasma membrane;GO:0016020//membrane;GO:0016021//integral component of membrane;GO:0031224//intrinsic component of membrane;GO:0043190//ATP-binding cassette (ABC) transpor…	GO:0000166//nucleotide binding;GO:0003674//molecular_function;GO:0003697//single-stranded DNA binding;GO:0003824//catalytic activity;GO:0003924//GTPase activity;GO:0005215//transporter activity;GO:0005319//lipid transporter activity;GO:0005488//binding;GO:0005524//ATP binding;GO:0005525//GTP binding;GO:0009378//four-way junction helicase activity;GO:0009381//excinuclease ABC activity;GO:0015220//…	GO:0000302//response to reactive oxygen species;GO:0000910//cytokinesis;GO:0001101//response to acid chemical;GO:0002229//defense response to oomycetes;GO:0002239//response to oomycetes;GO:0002949//tRNA threonylcarbamoyladenosine modification;GO:0006281//DNA repair;GO:0006289//nucleotide-excision repair;GO:0006310//DNA recombination;GO:0006576//cellular biogenic amine metabolic process;GO:0006810…	--
MELO3C014808.2	16	4	0.592	0.152	0.592	0.152	-1.96153	0.0118586	0.0390567	PCMP-H34	XP_008450012.1 PREDICTED: pentatricopeptide repeat-containing protein At3g26782, mitochondrial [Cucumis melo]	-	-	-	-	GO:0005575//cellular_component;GO:0005622//intracellular anatomical structure;GO:0005737//cytoplasm;GO:0005739//mitochondrion;GO:0043226//organelle;GO:0043227//membrane-bounded organelle;GO:0043229//intracellular organelle;GO:0043231//intracellular membrane-bounded organelle	GO:0003674//molecular_function;GO:0003676//nucleic acid binding;GO:0003723//RNA binding;GO:0003824//catalytic activity;GO:0004518//nuclease activity;GO:0004519//endonuclease activity;GO:0005488//binding;GO:0008270//zinc ion binding;GO:0016787//hydrolase activity;GO:0016788//hydrolase activity, acting on ester bonds;GO:0043167//ion binding;GO:0043169//cation binding;GO:0045182//translation regulat…	GO:0006139//nucleobase-containing compound metabolic process;GO:0006417//regulation of translation;GO:0006725//cellular aromatic compound metabolic process;GO:0006807//nitrogen compound metabolic process;GO:0008150//biological_process;GO:0008152//metabolic process;GO:0009451//RNA modification;GO:0009987//cellular process;GO:0016070//RNA metabolic process;GO:0034641//cellular nitrogen compound met…	--
MELO3C015029.2	19.02	6.17	1.448	0.481	1.448	0.481	-1.58995	0.0146935	0.046694	MYB2	XP_008464521.1 PREDICTED: transcription factor MYB32-like isoform X1 [Cucumis melo]	-	-	-	-	GO:0005575//cellular_component;GO:0005622//intracellular anatomical structure;GO:0005634//nucleus;GO:0043226//organelle;GO:0043227//membrane-bounded organelle;GO:0043229//intracellular organelle;GO:0043231//intracellular membrane-bounded organelle	GO:0000981//DNA-binding transcription factor activity, RNA polymerase II-specific;GO:0001067//transcription regulatory region nucleic acid binding;GO:0003674//molecular_function;GO:0003676//nucleic acid binding;GO:0003677//DNA binding;GO:0003700//DNA-binding transcription factor activity;GO:0005488//binding;GO:0043565//sequence-specific DNA binding;GO:0097159//organic cyclic compound binding;GO:0…	GO:0006139//nucleobase-containing compound metabolic process;GO:0006351//transcription, DNA-templated;GO:0006355//regulation of transcription, DNA-templated;GO:0006357//regulation of transcription by RNA polymerase II;GO:0006725//cellular aromatic compound metabolic process;GO:0006807//nitrogen compound metabolic process;GO:0008150//biological_process;GO:0008152//metabolic process;GO:0009058//bio…	MYB_related
MELO3C015409.2	37	74	0.681	1.396	0.681	1.396	1.03557	0.000206392	0.00106791	ABCB8	XP_008450777.1 PREDICTED: putative ABC transporter B family member 8 [Cucumis melo]	-	-	-	-	GO:0005575//cellular_component;GO:0005737//cytoplasm;GO:0005887//integral component of plasma membrane;GO:0009288//bacterial-type flagellum;GO:0009380//excinuclease repair complex;GO:0009898//cytoplasmic side of plasma membrane;GO:0016020//membrane;GO:0016021//integral component of membrane;GO:0031224//intrinsic component of membrane;GO:0043190//ATP-binding cassette (ABC) transporter complex;GO:0…	GO:0000166//nucleotide binding;GO:0003674//molecular_function;GO:0003824//catalytic activity;GO:0003924//GTPase activity;GO:0004140//dephospho-CoA kinase activity;GO:0004385//guanylate kinase activity;GO:0005215//transporter activity;GO:0005260//intracellularly ATP-gated chloride channel activity;GO:0005319//lipid transporter activity;GO:0005488//binding;GO:0005524//ATP binding;GO:0005525//GTP bi…	GO:0000910//cytokinesis;GO:0001539//cilium or flagellum-dependent cell motility;GO:0006289//nucleotide-excision repair;GO:0006810//transport;GO:0006817//phosphate ion transport;GO:0006824//cobalt ion transport;GO:0006855//xenobiotic transmembrane transport;GO:0006869//lipid transport;GO:0007186//G protein-coupled receptor signaling pathway;GO:0007601//visual perception;GO:0008150//biological_proc…	--
MELO3C015744.2	171	49	10.37	3.044	10.37	3.044	-1.76838	1.92286e-15	3.81387e-14	ADS3	XP_008451259.1 PREDICTED: palmitoyl-monogalactosyldiacylglycerol delta-7 desaturase, chloroplastic-like [Cucumis melo]	-	-	-	-	-	-	GO:0006629//lipid metabolic process	--
MELO3C016147.2	28	11	0.902	0.363	0.902	0.363	-1.31316	0.0139417	0.0447298	APC5	XP_008451782.1 PREDICTED: anaphase-promoting complex subunit 5 isoform X1 [Cucumis melo]	Genetic Information Processing	Folding, sorting and degradation	ko04120//Ubiquitin mediated proteolysis	K03352	GO:0000151//ubiquitin ligase complex;GO:0000152//nuclear ubiquitin ligase complex;GO:0005575//cellular_component;GO:0005622//intracellular anatomical structure;GO:0005634//nucleus;GO:0005680//anaphase-promoting complex;GO:0031461//cullin-RING ubiquitin ligase complex;GO:0032991//protein-containing complex;GO:0043226//organelle;GO:0043227//membrane-bounded organelle;GO:0043229//intracellular organ…	-	GO:0006464//cellular protein modification process;GO:0006508//proteolysis;GO:0006511//ubiquitin-dependent protein catabolic process;GO:0006807//nitrogen compound metabolic process;GO:0007049//cell cycle;GO:0007088//regulation of mitotic nuclear division;GO:0007346//regulation of mitotic cell cycle;GO:0008150//biological_process;GO:0008152//metabolic process;GO:0009056//catabolic process;GO:000905…	--
MELO3C016340.2	233	504	7.916	17.541	7.916	17.541	1.14789	2.01415e-26	8.50533e-25	ACS1	XP_008452008.1 PREDICTED: 1-aminocyclopropane-1-carboxylate synthase [Cucumis melo]	Metabolism;Metabolism;Environmental Information Processing;Metabolism	Global and overview maps;Global and overview maps;Signal transduction;Amino acid metabolism	ko01100//Metabolic pathways;ko01110//Biosynthesis of secondary metabolites;ko04016//MAPK signaling pathway - plant;ko00270//Cysteine and methionine metabolism	K20772;K20772;K20772;K20772	GO:0005737//cytoplasm	GO:0003674//molecular_function;GO:0003824//catalytic activity;GO:0004400//histidinol-phosphate transaminase activity;GO:0004838//L-tyrosine:2-oxoglutarate aminotransferase activity;GO:0005488//binding;GO:0005515//protein binding;GO:0009016//succinyldiaminopimelate transaminase activity;GO:0016829//lyase activity;GO:0016846//carbon-sulfur lyase activity;GO:0016847//1-aminocyclopropane-1-carboxylat…	GO:0000003//reproduction;GO:0000105//histidine biosynthetic process;GO:0001101//response to acid chemical;GO:0003006//developmental process involved in reproduction;GO:0006082//organic acid metabolic process;GO:0006520//cellular amino acid metabolic process;GO:0006531//aspartate metabolic process;GO:0006559//L-phenylalanine catabolic process;GO:0006572//tyrosine catabolic process;GO:0006807//nitr…	--
MELO3C016556.2	317	1106	16.952	60.588	16.952	60.588	1.83758	1.20976e-105	5.39882e-103	CAB13	XP_008452292.1 PREDICTED: chlorophyll a-b binding protein 13, chloroplastic [Cucumis melo]	Metabolism;Metabolism	Global and overview maps;Energy metabolism	ko01100//Metabolic pathways;ko00196//Photosynthesis - antenna proteins	K08914;K08914	GO:0005575//cellular_component;GO:0005622//intracellular anatomical structure;GO:0005737//cytoplasm;GO:0009507//chloroplast;GO:0009521//photosystem;GO:0009522//photosystem I;GO:0009523//photosystem II;GO:0009526//plastid envelope;GO:0009532//plastid stroma;GO:0009534//chloroplast thylakoid;GO:0009535//chloroplast thylakoid membrane;GO:0009536//plastid;GO:0009570//chloroplast stroma;GO:0009579//th…	GO:0003674//molecular_function;GO:0005198//structural molecule activity;GO:0005488//binding;GO:0005515//protein binding;GO:0016168//chlorophyll binding;GO:0019904//protein domain specific binding;GO:0031409//pigment binding;GO:0043167//ion binding;GO:0043168//anion binding;GO:0043169//cation binding;GO:0046872//metal ion binding;GO:0046906//tetrapyrrole binding;GO:0097159//organic cyclic compound…	GO:0001101//response to acid chemical;GO:0006091//generation of precursor metabolites and energy;GO:0006464//cellular protein modification process;GO:0006807//nitrogen compound metabolic process;GO:0006950//response to stress;GO:0008150//biological_process;GO:0008152//metabolic process;GO:0009314//response to radiation;GO:0009416//response to light stimulus;GO:0009628//response to abiotic stimulu…	--
MELO3C016628.2	20	45	0.641	1.477	0.641	1.477	1.20427	0.00111018	0.00488667	KIN10	XP_008452372.1 PREDICTED: SNF1-related protein kinase catalytic subunit alpha KIN10-like isoform X1 [Cucumis melo]	-	-	-	-	-	GO:0003674//molecular_function;GO:0004672//protein kinase activity;GO:0005524//ATP binding	GO:0006468//protein phosphorylation;GO:0009306//protein secretion;GO:0048511//rhythmic process	--
MELO3C017180.2	133	351	6.891	18.63	6.891	18.63	1.43484	5.34646e-26	2.22422e-24	lhcA-P4	XP_008453211.1 PREDICTED: chlorophyll a-b binding protein P4, chloroplastic [Cucumis melo]	Metabolism;Metabolism	Global and overview maps;Energy metabolism	ko01100//Metabolic pathways;ko00196//Photosynthesis - antenna proteins	K08910;K08910	GO:0005575//cellular_component;GO:0005622//intracellular anatomical structure;GO:0005737//cytoplasm;GO:0009507//chloroplast;GO:0009521//photosystem;GO:0009522//photosystem I;GO:0009523//photosystem II;GO:0009534//chloroplast thylakoid;GO:0009535//chloroplast thylakoid membrane;GO:0009536//plastid;GO:0009579//thylakoid;GO:0016020//membrane;GO:0016021//integral component of membrane;GO:0031224//int…	GO:0003674//molecular_function;GO:0005488//binding;GO:0016168//chlorophyll binding;GO:0043167//ion binding;GO:0043168//anion binding;GO:0043169//cation binding;GO:0046872//metal ion binding;GO:0046906//tetrapyrrole binding;GO:0097159//organic cyclic compound binding;GO:1901363//heterocyclic compound binding	GO:0006091//generation of precursor metabolites and energy;GO:0006464//cellular protein modification process;GO:0006807//nitrogen compound metabolic process;GO:0008150//biological_process;GO:0008152//metabolic process;GO:0009765//photosynthesis, light harvesting;GO:0009987//cellular process;GO:0015979//photosynthesis;GO:0018298//protein-chromophore linkage;GO:0019538//protein metabolic process;GO…	--
MELO3C017235.2	645.01	268.57	9.856	4.204	9.856	4.204	-1.22924	1.65125e-30	8.20857e-29	--	XP_008453296.1 PREDICTED: uncharacterized protein LOC103494055 isoform X1 [Cucumis melo]	-	-	-	-	-	GO:0003723//RNA binding;GO:0046872//metal ion binding	GO:0006396//RNA processing	--
MELO3C017712.2	4	21	0.317	1.705	0.317	1.705	2.42722	0.000916869	0.00411136	CML3	XP_004152098.1 calmodulin-like protein 3 [Cucumis sativus]	Organismal Systems	Environmental adaptation	ko04626//Plant-pathogen interaction	K13448	GO:0005575//cellular_component;GO:0005622//intracellular anatomical structure;GO:0005737//cytoplasm;GO:0005768//endosome;GO:0010008//endosome membrane;GO:0012505//endomembrane system;GO:0016020//membrane;GO:0016021//integral component of membrane;GO:0031090//organelle membrane;GO:0031224//intrinsic component of membrane;GO:0031300//intrinsic component of organelle membrane;GO:0031301//integral co…	GO:0003674//molecular_function;GO:0004553//hydrolase activity, hydrolyzing O-glycosyl compounds;GO:0005488//binding;GO:0005509//calcium ion binding;GO:0005515//protein binding;GO:0043167//ion binding;GO:0043169//cation binding;GO:0046872//metal ion binding	GO:0000272//polysaccharide catabolic process	--
MELO3C018714.2	47	21	1.725	0.789	1.725	0.789	-1.1285	0.00497554	0.0183888	PCMP-H29	XP_008455289.1 PREDICTED: pentatricopeptide repeat-containing protein At2g41080 isoform X1 [Cucumis melo]	-	-	-	-	GO:0005575//cellular_component;GO:0005622//intracellular anatomical structure;GO:0043226//organelle;GO:0043227//membrane-bounded organelle;GO:0043229//intracellular organelle;GO:0043231//intracellular membrane-bounded organelle	GO:0003674//molecular_function;GO:0003676//nucleic acid binding;GO:0003678//DNA helicase activity;GO:0003723//RNA binding;GO:0003824//catalytic activity;GO:0004518//nuclease activity;GO:0004519//endonuclease activity;GO:0005488//binding;GO:0005524//ATP binding;GO:0008270//zinc ion binding;GO:0016787//hydrolase activity;GO:0016788//hydrolase activity, acting on ester bonds;GO:0043167//ion binding;…	GO:0006139//nucleobase-containing compound metabolic process;GO:0006260//DNA replication;GO:0006417//regulation of translation;GO:0006725//cellular aromatic compound metabolic process;GO:0006807//nitrogen compound metabolic process;GO:0008150//biological_process;GO:0008152//metabolic process;GO:0009451//RNA modification;GO:0009987//cellular process;GO:0016070//RNA metabolic process;GO:0034641//ce…	--
MELO3C018742.2	35	15	1.2	0.527	1.2	0.527	-1.18716	0.0154733	0.0488321	At2g20710	XP_016901686.1 PREDICTED: pentatricopeptide repeat-containing protein At2g20710, mitochondrial-like [Cucumis melo]	-	-	-	-	GO:0005739//mitochondrion;GO:0030880//RNA polymerase complex	-	GO:0006352//DNA-templated transcription, initiation;GO:0060964//regulation of gene silencing by miRNA	--
MELO3C019599.2	2897	5868	122.629	254.457	122.629	254.457	1.05312	1.20696e-192	1.39411e-189	At1g09575	XP_008456264.1 PREDICTED: calcium uniporter protein 6, mitochondrial-like [Cucumis melo]	-	-	-	-	-	-	-	--
MELO3C021182.2	4074	1963	144.292	71.223	144.292	71.223	-1.01858	1.91691e-112	1.01731e-109	ACC1A	BAA93712.1 1-aminocyclopropane-1-carboxylate synthase [Cucumis melo]	Metabolism;Metabolism;Environmental Information Processing;Metabolism	Global and overview maps;Global and overview maps;Signal transduction;Amino acid metabolism	ko01100//Metabolic pathways;ko01110//Biosynthesis of secondary metabolites;ko04016//MAPK signaling pathway - plant;ko00270//Cysteine and methionine metabolism	K20772;K20772;K20772;K20772	GO:0005737//cytoplasm	GO:0003674//molecular_function;GO:0003824//catalytic activity;GO:0004015//adenosylmethionine-8-amino-7-oxononanoate transaminase activity;GO:0004400//histidinol-phosphate transaminase activity;GO:0004619//phosphoglycerate mutase activity;GO:0004838//L-tyrosine:2-oxoglutarate aminotransferase activity;GO:0005488//binding;GO:0009016//succinyldiaminopimelate transaminase activity;GO:0016829//lyase a…	GO:0000003//reproduction;GO:0000105//histidine biosynthetic process;GO:0003006//developmental process involved in reproduction;GO:0006007//glucose catabolic process;GO:0006082//organic acid metabolic process;GO:0006520//cellular amino acid metabolic process;GO:0006531//aspartate metabolic process;GO:0006559//L-phenylalanine catabolic process;GO:0006572//tyrosine catabolic process;GO:0006807//nitr…	--
MELO3C021235.2	329.74	117.61	6.256	2.286	6.256	2.286	-1.45242	1.87494e-21	5.80568e-20	EMB2750	XP_008458291.1 PREDICTED: pentatricopeptide repeat-containing protein At3g06430, chloroplastic [Cucumis melo]	-	-	-	-	GO:0005575//cellular_component;GO:0005622//intracellular anatomical structure;GO:0005737//cytoplasm;GO:0005739//mitochondrion;GO:0009507//chloroplast;GO:0009536//plastid;GO:0043226//organelle;GO:0043227//membrane-bounded organelle;GO:0043229//intracellular organelle;GO:0043231//intracellular membrane-bounded organelle	GO:0003674//molecular_function;GO:0003676//nucleic acid binding;GO:0003723//RNA binding;GO:0003824//catalytic activity;GO:0004518//nuclease activity;GO:0004519//endonuclease activity;GO:0005488//binding;GO:0016787//hydrolase activity;GO:0016788//hydrolase activity, acting on ester bonds;GO:0019843//rRNA binding;GO:0097159//organic cyclic compound binding;GO:1901363//heterocyclic compound binding	GO:0000003//reproduction;GO:0003006//developmental process involved in reproduction;GO:0006139//nucleobase-containing compound metabolic process;GO:0006725//cellular aromatic compound metabolic process;GO:0006807//nitrogen compound metabolic process;GO:0007275//multicellular organism development;GO:0008150//biological_process;GO:0008152//metabolic process;GO:0009451//RNA modification;GO:0009553//…	--
MELO3C023450.2	38	15	1.886	0.763	1.886	0.763	-1.30557	0.00554751	0.0202211	At1g80550	XP_008461152.1 PREDICTED: pentatricopeptide repeat-containing protein At1g80550, mitochondrial [Cucumis melo]	-	-	-	-	GO:0005575//cellular_component;GO:0005622//intracellular anatomical structure;GO:0005737//cytoplasm;GO:0005739//mitochondrion;GO:0043226//organelle;GO:0043227//membrane-bounded organelle;GO:0043229//intracellular organelle;GO:0043231//intracellular membrane-bounded organelle	GO:0003674//molecular_function;GO:0003676//nucleic acid binding;GO:0003723//RNA binding;GO:0003824//catalytic activity;GO:0004518//nuclease activity;GO:0004519//endonuclease activity;GO:0005488//binding;GO:0016787//hydrolase activity;GO:0016788//hydrolase activity, acting on ester bonds;GO:0097159//organic cyclic compound binding;GO:1901363//heterocyclic compound binding	GO:0006139//nucleobase-containing compound metabolic process;GO:0006725//cellular aromatic compound metabolic process;GO:0006807//nitrogen compound metabolic process;GO:0008150//biological_process;GO:0008152//metabolic process;GO:0009451//RNA modification;GO:0009987//cellular process;GO:0016070//RNA metabolic process;GO:0034641//cellular nitrogen compound metabolic process;GO:0043170//macromolecu…	--
MELO3C023568.2	13	1	0.338	0.027	0.338	0.027	-3.64599	0.00183717	0.00769024	RGA3	XP_016902648.1 PREDICTED: putative disease resistance RPP13-like protein 1 isoform X1 [Cucumis melo]	-	-	-	-	-	GO:0004525//ribonuclease III activity;GO:0005515//protein binding;GO:0043531//ADP binding	GO:0006396//RNA processing	--
MELO3C023859.2	304	140	5.627	2.655	5.627	2.655	-1.08365	9.56473e-13	1.49771e-11	--	XP_016902743.1 PREDICTED: uncharacterized protein LOC103500216 isoform X1 [Cucumis melo]	-	-	-	-	-	-	GO:0051262//protein tetramerization	--
MELO3C024031.2	377.74	105.73	20.838	5.975	20.838	5.975	-1.80221	5.03729e-33	2.85873e-31	ALATS	KAA0052760.1 alanine--tRNA ligase [Cucumis melo var. makuwa] [Cucumis melo]	Genetic Information Processing	Translation	ko00970//Aminoacyl-tRNA biosynthesis	K01872	GO:0005737//cytoplasm	GO:0000166//nucleotide binding;GO:0004813//alanine-tRNA ligase activity;GO:0005524//ATP binding	GO:0006419//alanyl-tRNA aminoacylation	--
MELO3C025955.2	6	22.41	0.92	3.521	0.92	3.521	1.93628	0.00233201	0.00945713	--	KAA0040878.1 transposon Tf2-1 polyprotein isoform X1 [Cucumis melo var. makuwa] [Cucumis melo]	Metabolism;Metabolism	Global and overview maps;Amino acid metabolism	ko01100//Metabolic pathways;ko00310//Lysine degradation	K11426;K11426	GO:0005576//extracellular region;GO:0039679//viral occlusion body;GO:0042600//egg chorion	GO:0005213//structural constituent of egg chorion	GO:0006606//protein import into nucleus;GO:0007304//chorion-containing eggshell formation	--
MELO3C026258.2	56	19	3.503	1.218	3.503	1.218	-1.52408	6.69601e-05	0.000382885	At3g48250	XP_008464511.1 PREDICTED: pentatricopeptide repeat-containing protein At3g48250, chloroplastic [Cucumis melo]	-	-	-	-	GO:0005575//cellular_component;GO:0005622//intracellular anatomical structure;GO:0005737//cytoplasm;GO:0005739//mitochondrion;GO:0009507//chloroplast;GO:0009536//plastid;GO:0043226//organelle;GO:0043227//membrane-bounded organelle;GO:0043229//intracellular organelle;GO:0043231//intracellular membrane-bounded organelle	GO:0003674//molecular_function;GO:0003676//nucleic acid binding;GO:0003723//RNA binding;GO:0003824//catalytic activity;GO:0004518//nuclease activity;GO:0004519//endonuclease activity;GO:0005488//binding;GO:0016787//hydrolase activity;GO:0016788//hydrolase activity, acting on ester bonds;GO:0097159//organic cyclic compound binding;GO:1901363//heterocyclic compound binding	GO:0006139//nucleobase-containing compound metabolic process;GO:0006396//RNA processing;GO:0006725//cellular aromatic compound metabolic process;GO:0006807//nitrogen compound metabolic process;GO:0008150//biological_process;GO:0008152//metabolic process;GO:0008380//RNA splicing;GO:0009451//RNA modification;GO:0009987//cellular process;GO:0010467//gene expression;GO:0016070//RNA metabolic process;…	--
MELO3C028124.2	82.5	189.5	17.481	41.134	17.481	41.134	1.23454	3.43682e-12	5.13197e-11	atpH	YP_010045341.1 ATP synthase III subunit [Mnium marginatum]	Metabolism;Metabolism;Metabolism	Global and overview maps;Energy metabolism;Energy metabolism	ko01100//Metabolic pathways;ko00190//Oxidative phosphorylation;ko00195//Photosynthesis	K02110;K02110;K02110	GO:0000276//mitochondrial proton-transporting ATP synthase complex, coupling factor F(o);GO:0005575//cellular_component;GO:0005622//intracellular anatomical structure;GO:0005737//cytoplasm;GO:0009507//chloroplast;GO:0009534//chloroplast thylakoid;GO:0009535//chloroplast thylakoid membrane;GO:0009536//plastid;GO:0009579//thylakoid;GO:0016020//membrane;GO:0016021//integral component of membrane;GO:…	GO:0003674//molecular_function;GO:0003824//catalytic activity;GO:0005215//transporter activity;GO:0005488//binding;GO:0008289//lipid binding;GO:0008324//cation transmembrane transporter activity;GO:0015075//ion transmembrane transporter activity;GO:0015078//proton transmembrane transporter activity;GO:0015318//inorganic molecular entity transmembrane transporter activity;GO:0015399//primary activ…	GO:0006139//nucleobase-containing compound metabolic process;GO:0006163//purine nucleotide metabolic process;GO:0006164//purine nucleotide biosynthetic process;GO:0006725//cellular aromatic compound metabolic process;GO:0006753//nucleoside phosphate metabolic process;GO:0006754//ATP biosynthetic process;GO:0006793//phosphorus metabolic process;GO:0006796//phosphate-containing compound metabolic p…	--
MELO3C029952.2	61.78	29.39	4.136	2.016	4.136	2.016	-1.03674	0.00210791	0.00865738	ALATS	KAA0058965.1 alanine--tRNA ligase-like [Cucumis melo var. makuwa] [Cucumis melo]	Genetic Information Processing	Translation	ko00970//Aminoacyl-tRNA biosynthesis	K01872	GO:0005575//cellular_component;GO:0005622//intracellular anatomical structure;GO:0005737//cytoplasm;GO:0005739//mitochondrion;GO:0005829//cytosol;GO:0009507//chloroplast;GO:0009536//plastid;GO:0043226//organelle;GO:0043227//membrane-bounded organelle;GO:0043229//intracellular organelle;GO:0043231//intracellular membrane-bounded organelle	GO:0000049//tRNA binding;GO:0000166//nucleotide binding;GO:0003674//molecular_function;GO:0003676//nucleic acid binding;GO:0003723//RNA binding;GO:0003824//catalytic activity;GO:0004812//aminoacyl-tRNA ligase activity;GO:0004813//alanine-tRNA ligase activity;GO:0005488//binding;GO:0005515//protein binding;GO:0005524//ATP binding;GO:0016597//amino acid binding;GO:0016874//ligase activity;GO:001687…	GO:0006082//organic acid metabolic process;GO:0006139//nucleobase-containing compound metabolic process;GO:0006396//RNA processing;GO:0006399//tRNA metabolic process;GO:0006400//tRNA modification;GO:0006412//translation;GO:0006418//tRNA aminoacylation for protein translation;GO:0006419//alanyl-tRNA aminoacylation;GO:0006518//peptide metabolic process;GO:0006520//cellular amino acid metabolic proc…	--
MELO3C031004.2	14	29	1.218	2.584	1.218	2.584	1.08509	0.0138181	0.0443983	tatdn1	KAA0043804.1 putative deoxyribonuclease TATDN1 isoform X1 [Cucumis melo var. makuwa] [Cucumis melo]	-	-	-	-	GO:0005575//cellular_component;GO:0005622//intracellular anatomical structure;GO:0005634//nucleus;GO:0005654//nucleoplasm;GO:0005737//cytoplasm;GO:0031974//membrane-enclosed lumen;GO:0031981//nuclear lumen;GO:0043226//organelle;GO:0043227//membrane-bounded organelle;GO:0043229//intracellular organelle;GO:0043231//intracellular membrane-bounded organelle;GO:0043233//organelle lumen;GO:0070013//int…	GO:0003674//molecular_function;GO:0003824//catalytic activity;GO:0004518//nuclease activity;GO:0004519//endonuclease activity;GO:0004520//endodeoxyribonuclease activity;GO:0004527//exonuclease activity;GO:0004529//exodeoxyribonuclease activity;GO:0004536//deoxyribonuclease activity;GO:0005488//binding;GO:0008296//3'-5'-exodeoxyribonuclease activity;GO:0008408//3'-5' exonuclease activity;GO:001678…	GO:0000737//DNA catabolic process, endonucleolytic;GO:0006139//nucleobase-containing compound metabolic process;GO:0006259//DNA metabolic process;GO:0006308//DNA catabolic process;GO:0006309//apoptotic DNA fragmentation;GO:0006725//cellular aromatic compound metabolic process;GO:0006807//nitrogen compound metabolic process;GO:0006915//apoptotic process;GO:0006921//cellular component disassembly i…	--
MELO3C031304.2	8	22	2.247	6.331	2.247	6.331	1.49443	0.0107331	0.0357817	--	KAG6593788.1 hypothetical protein SDJN03_13264, partial [Cucurbita argyrosperma subsp. sororia] [Cucurbita argyrosperma]	-	-	-	-	GO:0000276//mitochondrial proton-transporting ATP synthase complex, coupling factor F(o)	GO:0015078//proton transmembrane transporter activity	GO:0015986//ATP synthesis coupled proton transport;GO:0043386//mycotoxin biosynthetic process	--
MELO3C031808.2	26	60.58	2.267	5.41	2.267	5.41	1.25484	9.37626e-05	0.000522601	--	KAA0060286.1 transposon Tf2-1 polyprotein isoform X1 [Cucumis melo var. makuwa] [Cucumis melo]	Metabolism;Metabolism	Global and overview maps;Amino acid metabolism	ko01100//Metabolic pathways;ko00310//Lysine degradation	K11426;K11426	GO:0005576//extracellular region;GO:0042600//egg chorion	GO:0005213//structural constituent of egg chorion	GO:0007304//chorion-containing eggshell formation	--
MELO3C032315.2	63	30	1.382	0.674	1.382	0.674	-1.03594	0.00236821	0.00958769	PGR3	XP_008452843.1 PREDICTED: pentatricopeptide repeat-containing protein At4g31850, chloroplastic isoform X1 [Cucumis melo]	-	-	-	-	GO:0005575//cellular_component;GO:0005622//intracellular anatomical structure;GO:0005737//cytoplasm;GO:0005739//mitochondrion;GO:0009507//chloroplast;GO:0009536//plastid;GO:0043226//organelle;GO:0043227//membrane-bounded organelle;GO:0043229//intracellular organelle;GO:0043231//intracellular membrane-bounded organelle;GO:0110001//toxin-antitoxin complex	GO:0003674//molecular_function;GO:0003676//nucleic acid binding;GO:0003723//RNA binding;GO:0003824//catalytic activity;GO:0004518//nuclease activity;GO:0004519//endonuclease activity;GO:0004540//ribonuclease activity;GO:0004748//ribonucleoside-diphosphate reductase activity, thioredoxin disulfide as acceptor;GO:0005488//binding;GO:0005524//ATP binding;GO:0016787//hydrolase activity;GO:0016788//hy…	GO:0006139//nucleobase-containing compound metabolic process;GO:0006260//DNA replication;GO:0006417//regulation of translation;GO:0006725//cellular aromatic compound metabolic process;GO:0006807//nitrogen compound metabolic process;GO:0006886//intracellular protein transport;GO:0008150//biological_process;GO:0008152//metabolic process;GO:0009451//RNA modification;GO:0009987//cellular process;GO:0…	--
MELO3C032917.2	42	17	3.893	1.614	3.893	1.614	-1.27024	0.00384456	0.0147186	--	XP_008439956.1 PREDICTED: uncharacterized protein LOC103484588 isoform X1 [Cucumis melo]	-	-	-	-	GO:0005575//cellular_component;GO:0005622//intracellular anatomical structure;GO:0005634//nucleus;GO:0005886//plasma membrane;GO:0016020//membrane;GO:0043226//organelle;GO:0043227//membrane-bounded organelle;GO:0043229//intracellular organelle;GO:0043231//intracellular membrane-bounded organelle;GO:0071944//cell periphery	GO:0003674//molecular_function;GO:0003676//nucleic acid binding;GO:0003677//DNA binding;GO:0003690//double-stranded DNA binding;GO:0003697//single-stranded DNA binding;GO:0003824//catalytic activity;GO:0004518//nuclease activity;GO:0004527//exonuclease activity;GO:0005488//binding;GO:0005515//protein binding;GO:0008081//phosphoric diester hydrolase activity;GO:0016787//hydrolase activity;GO:00167…	GO:0000012//single strand break repair;GO:0006139//nucleobase-containing compound metabolic process;GO:0006259//DNA metabolic process;GO:0006281//DNA repair;GO:0006302//double-strand break repair;GO:0006725//cellular aromatic compound metabolic process;GO:0006807//nitrogen compound metabolic process;GO:0006950//response to stress;GO:0006974//cellular response to DNA damage stimulus;GO:0008150//bi…	--
MELO3C034728.2	116.31	257.35	32.672	74.055	32.672	74.055	1.18054	5.05708e-15	9.59428e-14	atpH	KAF3776839.1 ATP synthase subunit alpha [Nymphaea thermarum]	Metabolism;Metabolism;Metabolism	Global and overview maps;Energy metabolism;Energy metabolism	ko01100//Metabolic pathways;ko00190//Oxidative phosphorylation;ko00195//Photosynthesis	K02110;K02110;K02110	GO:0000276//mitochondrial proton-transporting ATP synthase complex, coupling factor F(o);GO:0005575//cellular_component;GO:0005622//intracellular anatomical structure;GO:0005737//cytoplasm;GO:0009507//chloroplast;GO:0009534//chloroplast thylakoid;GO:0009535//chloroplast thylakoid membrane;GO:0009536//plastid;GO:0009579//thylakoid;GO:0016020//membrane;GO:0016021//integral component of membrane;GO:…	GO:0003674//molecular_function;GO:0003824//catalytic activity;GO:0005215//transporter activity;GO:0005488//binding;GO:0008289//lipid binding;GO:0008324//cation transmembrane transporter activity;GO:0015075//ion transmembrane transporter activity;GO:0015078//proton transmembrane transporter activity;GO:0015318//inorganic molecular entity transmembrane transporter activity;GO:0015399//primary activ…	GO:0006139//nucleobase-containing compound metabolic process;GO:0006163//purine nucleotide metabolic process;GO:0006164//purine nucleotide biosynthetic process;GO:0006725//cellular aromatic compound metabolic process;GO:0006753//nucleoside phosphate metabolic process;GO:0006754//ATP biosynthetic process;GO:0006793//phosphorus metabolic process;GO:0006796//phosphate-containing compound metabolic p…	--
MELO3C035466.2	239	87	6.657	2.483	6.657	2.483	-1.42279	1.53622e-15	3.06556e-14	EVN	KAA0051848.1 dolichol kinase EVAN isoform X1 [Cucumis melo var. makuwa] [Cucumis melo]	Metabolism;Metabolism	Global and overview maps;Glycan biosynthesis and metabolism	ko01100//Metabolic pathways;ko00510//N-Glycan biosynthesis	K00902;K00902	-	-	-	--
